# Supplementary material for: Adiposity, hormone replacement therapy use and breast cancer risk by age and hormone receptor status: a large prospective cohort study
Source: Breast Cancer Res. 2012 May 14;14(3):R76. doi: 10.1186/bcr3186 (PMC3446339; doi:10.1186/bcr3186)
Supplement: Additional file 1 — Proportions and patterns of postmenopausal HRT use across BMI tertiles1. 1BMI tertile 1: < 22.5 kg/m2; BMI tertile 2: 22.6 to 25.8 kg/m2; BMI tertile 3: > 25.9 kg/m2. Duration and time since HRT use are for past users of HRT, as reported at baseline recruitment. [file bcr3186-S1.XLS]

## Sheet: Additional file 1, Table s1
Table s1 Proportions and patterns of postmenopausal HRT use across BMI tertiles1
	BMI tertile
	1	2	3
HRT user
Never user	16569 (21.0%)	25108 (31.8%)	37242 (47.2%)
Past user	4640 (25.4%)	6401 (35.0%)	7237 (39.6%)
Current user	14627 (34.2%)	15826 (37.1%)	12266 (28.7%)
Duration of use in past users2
<1 year	2136 (46.7%)	3155 (50.6%)	3780 (54.3%)
Between 1-2 years	648 (14.2%)	878 (14.1%)	911 (13.1%)
Between 2-4 years	724 (15.8%)	920 (14.7%)	900 (12.9%)
Between 4-5 years	463 (10.1%)	577 (9.3%)	563 (8.1%)
>5 years	599 (13.1%)	711 (11.4%)	805 (11.6%)
1 BMI tertile 1: ≤22.5 kg/m2; BMI tertile 2: 22.6-25.8 kg/m2; BMI tertile 3: ≥25.9 kg/m2
2 Past use of HRT at baseline recruitment
