# Supplementary material for: Adiposity, hormone replacement therapy use and breast cancer risk by age and hormone receptor status: a large prospective cohort study
Source: Breast Cancer Res. 2012 May 14;14(3):R76. doi: 10.1186/bcr3186 (PMC3446339; doi:10.1186/bcr3186)
Supplement: Additional file 6 — Hazard ratios of ER+PR+ and ER-PR- tumors for postmenopausal estrogen plus progestin HRT user categories within tertiles of BMI2. Hazard ratios of ER+PR+ and ER-PR- tumors for estrogen plus progestin HRT user categories within tertiles of BMI. All models are stratified by age at recruitment and EPIC center. BMI tertile 1: < 22.5 kg/m2; BMI tertile 2: 22.6 to 25.8 kg/m2; BMI tertile 3: > 25.9 kg/m2. Estrogen plus progestin HRT use at baseline recruitment. Assessment for interaction between BMI and HRT user categories was calculated using the log likelihood ratio test for models with and without the interaction term for HRT never and current use by BMI tertiles. [file bcr3186-S6.XLS]

## Sheet: Additional file 6, Table s2
Table s2 Hazard ratios of ER+PR+ and ER-PR- tumors for postmenopausal estrogen plus progestin HRT user categories within tertiles of BMI1,2
BMI tertile2	HRT use
	Never user		Current user3
	Cases	Reference	Cases	HR	95% CI	Pinteraction4
ER+PR+
BMI tertile 1	114	1	205	2.24	(1.73-2.91)	0.02
BMI tertile 2	231	1	219	1.94	(1.56-2.41)
BMI tertile 3	354	1	135	1.71	(1.35-2.16)
ER-PR-
BMI tertile 1	33	1	56	1.9	(1.18-3.07)	0.0446
BMI tertile 2	75	1	43	1.11	(0.71-1.72)
BMI tertile 3	91	1	23	1.24	(0.73-2.09)
1 All models were stratified by age at recruitment and study center
2 BMI tertile 1: <22.5 kg/m2; BMI tertile 2: 22.6-25.8 kg/m2; BMI tertile 3: >25.9 kg/m2
3P for interaction was calculated using the log likelihood ratio test for models with and without the interaction term for HRT never and current use by BMI tertiles
