# Supplementary material for: Adiposity, hormone replacement therapy use and breast cancer risk by age and hormone receptor status: a large prospective cohort study
Source: Breast Cancer Res. 2012 May 14;14(3):R76. doi: 10.1186/bcr3186 (PMC3446339; doi:10.1186/bcr3186)
Supplement: Additional file 9 — Hazard ratios of ER+PR+ and ER-PR- tumors across levels of BMI within categories of postmenopausal estrogen only HRT users. Hazard ratios of ER+PR+ and ER-PR- tumors across levels of BMI tertiles and per 5 kg/m2 in estrogen-only HRT user categories. All models are stratified by age at recruitment and EPIC center BMI tertile 1: < 22.5 kg/m2; BMI tertile 2: 22.6 to 25.8 kg/m2; BMI tertile 3: > 25.9 kg/m2. [file bcr3186-S9.XLS]

## Sheet: Additional file 9, Table s5
Table s5 Hazard ratios of ER+PR+ and ER-PR- tumors across levels of BMI within categories of postmenopausal estrogen only HRT users 1
HRT users	BMI Tertile3
	1		2			3
	Cases	Reference	Cases	HR	95% CI	Cases	HR	95% CI	Cases	Continuous3
ER+PR+
Never user	114	1	231	1.49	(1.19-1.87)	354	1.93	(1.55-2.41)	699	1.3	(1.21-1.41)
Current user	45	1	56	1.05	(0.70-1.58)	39	0.71	(0.45-1.13)	140	0.92	(0.72-1.17)
ER-PR-
Never user	33	1	75	1.65	(1.09-2.50)	91	1.66	(1.10-2.53)	199	1.1	(0.93-1.29)
Current user	8	1	15	1.59	(0.65-3.86)	10	1.18	(0.44-3.14)	33	0.89	(0.53-1.50)
1 All models were stratified by age at recruitment and study center
2 BMI tertile 1: <22.5 kg/m2; BMI tertile 2: 22.6-25.8 kg/m2; BMI tertile 3: >25.9 kg/m2
3Hazard ratio estimates and 95% confidence intervals for a 5 kg/m2 increase in BMI
